# Supplementary material for: Conjugation of Antibiotics to Peptidomimetics Enhances Antimicrobial Spectrum of Activity
Source: Antibiotics (Basel). 2026 May 11;15(5):484. doi: 10.3390/antibiotics15050484 (PMC13203689; doi:10.3390/antibiotics15050484)
Supplement: Supplementary file 1 [file antibiotics-15-00484-s001.zip]

Archive with 1 entries (1 files):
- antibiotics-4302271-supplementary.pdf
